# Supplementary material for: Liver Enzymes in a Cohort of Community-Dwelling Older Persons: Focus on Sex Contribution
Source: Nutrients. 2022 Nov 23;14(23):4973. doi: 10.3390/nu14234973 (PMC9737251; doi:10.3390/nu14234973)
Supplement: Supplementary file 1 [file nutrients-14-04973-s001.zip]

Archive with 1 entries (1 files):
- nutrients-1999760-supplementary.pdf
